# Supplementary material for: Mendelian randomization study of circulating leukocytes counts reveals causal associations with inflammatory bowel disease
Source: Medicine (Baltimore). 2025 Mar 28;104(13):e41969. doi: 10.1097/MD.0000000000041969 (PMC11957634; doi:10.1097/MD.0000000000041969)
Supplement: Supplementary file 1 [file medi-104-e41969-s001.xlsx]

## Sheet: Sheet1
Supplementary Table 1. Exposure and Outcome data sources
Exposure/Outcome	Sample size	Ethnicity	PMID
Circulating eosinophils count	172275	European	27863252
Circulating basophils count	172275	European	27863252
Circulating monocytes count	172275	European	27863252
Circulating lymphocytes count	172275	European	27863252
Circulating neutrophils count	172275	European	27863252
Inflammatory bowel disease	484598	European	33959723
Ulcerative colitis	1143	European	35232999
Crohn's disease	20883	European	26192919
