# Supplementary material for: Mendelian randomization study of circulating leukocytes counts reveals causal associations with inflammatory bowel disease
Source: Medicine (Baltimore). 2025 Mar 28;104(13):e41969. doi: 10.1097/MD.0000000000041969 (PMC11957634; doi:10.1097/MD.0000000000041969)
Supplement: Supplementary file 2 [file medi-104-e41969-s002.xlsx]

## Sheet: Sheet1
Supplementary Table 2. MR results for the relationship between circulating leukocytes count and IBD.
Exposure	Outcome	method	nsnp	beta	or	or_lci95	or_uci95	pval
Circulating eosinophils count	Inflammatory bowel disease	MR Egger	164	0.000341211	1.00034	0.997836	1.00285	1.00034
		Weighted median	164	0.00122269	1.00122	0.999718	1.00273	1.00122
		Inverse variance weighted	164	0.000935079	1.00094	0.999861	1.00201	1.00094
		Simple mode	164	0.00158463	1.00159	0.99804	1.00514	1.00159
		Weighted mode	164	0.00171756	1.00172	0.999533	1.00391	1.00172
Circulating basophils count	Inflammatory bowel disease	MR Egger	75	0.00050241	1.0005	0.996671	1.00435	0.798153
		Weighted median	75	0.00143762	1.00144	0.999063	1.00382	0.23553
		Inverse variance weighted	75	0.000112636	1.00011	0.998309	1.00192	0.902679
		Simple mode	75	0.000873393	1.00087	0.99564	1.00613	0.744948
		Weighted mode	75	0.00169577	1.0017	0.99829	1.00512	0.332502
Circulating monocytes count	Inflammatory bowel disease	MR Egger	188	-0.00124563	0.998755	0.997143	1.00037	0.132454
		Weighted median	188	-0.00153491	0.998466	0.997218	0.999716	0.0161798
		Inverse variance weighted	188	-0.000953051	0.999047	0.998167	0.999929	0.0341532
		Simple mode	188	-0.000756639	0.999244	0.996338	1.00216	0.611161
		Weighted mode	188	-0.00140491	0.998596	0.997017	1.00018	0.0834848
Circulating lymphocytes count	Inflammatory bowel disease	MR Egger	156	0.00113364	1.00113	0.997835	1.00444	0.501888
		Weighted median	156	0.00223519	1.00224	1.00053	1.00395	0.0102864
		Inverse variance weighted	156	0.00109181	1.00109	0.999801	1.00239	0.0972804
		Simple mode	156	0.00216823	1.00217	0.997852	1.00651	0.326568
		Weighted mode	156	0.00283617	1.00284	1.00002	1.00567	0.0503802
Circulating neutrophils count	Inflammatory bowel disease	MR Egger	147	-0.000189132	0.999811	0.996958	1.00267	0.896969
		Weighted median	147	0.00187903	1.00188	1.00022	1.00354	0.0261799
		Inverse variance weighted	147	0.00168708	1.00169	1.00042	1.00296	0.00925
		Simple mode	147	0.0031053	1.00311	0.998953	1.00728	0.144887
		Weighted mode	147	0.00185433	1.00186	0.999205	1.00451	0.172235
Circulating eosinophils count	Ulcerative colitis	MR Egger	139	0.228231	1.25638	0.29067	5.43048	0.760375
		Weighted median	139	-0.0951577	0.90923	0.356562	2.31853	0.842073
		Inverse variance weighted	139	-0.00677816	0.993245	0.537691	1.83476	0.982729
		Simple mode	139	-0.739243	0.477475	0.0552336	4.1276	0.502868
		Weighted mode	139	-0.000490459	0.99951	0.269563	3.70608	0.999416
Circulating basophils count	Ulcerative colitis	MR Egger	66	0.193288	1.21323	0.139564	10.5466	0.861486
		Weighted median	66	0.210806	1.23467	0.283583	5.37556	0.778808
		Inverse variance weighted	66	0.273892	1.31507	0.512563	3.37406	0.56885
		Simple mode	66	-0.232002	0.792945	0.0292578	21.4904	0.890816
		Weighted mode	66	-0.232002	0.792945	0.0563551	11.1571	0.863989
Circulating monocytes count	Ulcerative colitis	MR Egger	151	-0.499772	0.606669	0.184068	1.99952	0.412785
		Weighted median	151	-0.226614	0.797229	0.321531	1.97671	0.624742
		Inverse variance weighted	151	-0.0816744	0.921572	0.513383	1.65431	0.784379
		Simple mode	151	-0.531746	0.587578	0.0792717	4.35525	0.603623
		Weighted mode	151	-0.748764	0.472951	0.163619	1.36709	0.168838
Circulating lymphocytes count	Ulcerative colitis	MR Egger	131	0.755286	2.12822	0.391132	11.58	0.383804
		Weighted median	131	0.266337	1.30517	0.457607	3.72258	0.618433
		Inverse variance weighted	131	0.0980379	1.103	0.572038	2.12682	0.769785
		Simple mode	131	1.21065	3.35567	0.258064	43.6345	0.356666
		Weighted mode	131	0.555484	1.74278	0.378599	8.02246	0.477056
Circulating neutrophils count	Ulcerative colitis	MR Egger	119	-0.073737	0.928916	0.202794	4.25498	0.924503
		Weighted median	119	1.05481	2.87144	0.941469	8.75776	0.0637407
		Inverse variance weighted	119	0.902038	2.46462	1.23553	4.91639	0.0104577
		Simple mode	119	1.51212	4.53633	0.39199	52.4969	0.228557
		Weighted mode	119	0.596355	1.81549	0.480959	6.85297	0.380677
Circulating eosinophils count	Crohn's disease	MR Egger	27	0.09202	1.09639	0.363638	3.30566	0.871497
		Weighted median	27	-0.197383	0.820877	0.617139	1.09187	0.175063
		Inverse variance weighted	27	-0.186881	0.829542	0.589645	1.16704	0.283252
		Simple mode	27	-0.242295	0.784824	0.447574	1.3762	0.405496
		Weighted mode	27	-0.172392	0.841649	0.557567	1.27047	0.419361
Circulating basophils count	Crohn's disease	MR Egger	8	-1.71244	0.180425	0.0325537	0.999984	0.0976927
		Weighted median	8	-0.0825942	0.920725	0.579	1.46413	0.727092
		Inverse variance weighted	8	-0.039518	0.961253	0.496882	1.85961	0.906561
		Simple mode	8	0.20341	1.22557	0.512469	2.93097	0.661347
		Weighted mode	8	-0.290095	0.748193	0.481032	1.16373	0.238954
Circulating monocytes count	Crohn's disease	MR Egger	24	0.175549	1.1919	0.446973	3.17833	0.729069
		Weighted median	24	-0.0663369	0.935816	0.712293	1.22948	0.633798
		Inverse variance weighted	24	-0.0620252	0.939859	0.679686	1.29962	0.707587
		Simple mode	24	-0.267101	0.765595	0.403952	1.45101	0.421293
		Weighted mode	24	-0.00470024	0.995311	0.702564	1.41004	0.979128
Circulating lymphocytes count	Crohn's disease	MR Egger	25	0.0567251	1.05836	0.38716	2.89321	0.912926
		Weighted median	25	0.0802233	1.08353	0.830395	1.41383	0.554556
		Inverse variance weighted	25	0.00966322	1.00971	0.748562	1.36196	0.949537
		Simple mode	25	-0.291871	0.746865	0.417894	1.3348	0.334349
		Weighted mode	25	0.117409	1.12458	0.63454	1.99306	0.69115
Circulating neutrophils count	Crohn's disease	MR Egger	15	0.0146491	1.01476	0.443706	2.32075	0.97284
		Weighted median	15	-0.0033794	0.996626	0.711172	1.39666	0.98434
		Inverse variance weighted	15	-0.11394	0.892311	0.657388	1.21119	0.464833
		Simple mode	15	0.219797	1.24582	0.5928	2.61821	0.571097
		Weighted mode	15	0.118755	1.12609	0.728739	1.74011	0.601152
