# Supplementary material for: Mendelian randomization study of circulating leukocytes counts reveals causal associations with inflammatory bowel disease
Source: Medicine (Baltimore). 2025 Mar 28;104(13):e41969. doi: 10.1097/MD.0000000000041969 (PMC11957634; doi:10.1097/MD.0000000000041969)
Supplement: Supplementary file 3 [file medi-104-e41969-s003.xlsx]

## Sheet: Sheet1
Supplementary Table 3. Directional pleiotropy and heterogeneity results for the relationship between circulating leukocytes count and IBD.
Exposure	Outcome	intercept	pval	Q	Q-pval
Circulating eosinophils count	Inflammatory bowel disease	0	0.608	234.597	0
Circulating basophils count	Inflammatory bowel disease	0	0.8212	112.478	0.002
Circulating monocytes count	Inflammatory bowel disease	0	0.672	276.791	1.747
Circulating lymphocytes count	Inflammatory bowel disease	0	0.978	281.848	0
Circulating neutrophils count	Inflammatory bowel disease	0	0.153	243.779	0
Circulating eosinophils count	Ulcerative colitis	-0.01	0.729	168	0.036
Circulating basophils count	Ulcerative colitis	0.003	0.936	64.46	0.46
Circulating monocytes count	Ulcerative colitis	0.02	0.431	193.83	0.007
Circulating lymphocytes count	Ulcerative colitis	-0.026	0.411	143.96	0.174
Circulating neutrophils count	Ulcerative colitis	0.039	0.162	129.756	0.198
Circulating eosinophils count	Crohn's disease	-0.007	0.786	959.137	0
Circulating basophils count	Crohn's disease	0.039	0.443	150.826	0
Circulating monocytes count	Crohn's disease	-0.046	0.118	430.681	0
Circulating lymphocytes count	Crohn's disease	-0.024	0.433	722.457	0
Circulating neutrophils count	Crohn's disease	0.055	0.052	757.376	0
