# Supplementary material for: Mendelian randomization study of circulating leukocytes counts reveals causal associations with inflammatory bowel disease
Source: Medicine (Baltimore). 2025 Mar 28;104(13):e41969. doi: 10.1097/MD.0000000000041969 (PMC11957634; doi:10.1097/MD.0000000000041969)
Supplement: Supplementary file 4 [file medi-104-e41969-s004.xlsx]

## Sheet: Sheet1
Supplementary Table 4. Leave-one-out results for the relationship between circulating neutrophils count and IBD.
Exposure	Outcome	samplesize	SNP	b	se	p
Circulating neutrophils count	Inflammatory bowel disease	484598	rs10075801	-0.0240919	0.00658113	0.000251482
Circulating neutrophils count	Inflammatory bowel disease	484598	rs10104003	0.0291626	0.00912596	0.0013956
Circulating neutrophils count	Inflammatory bowel disease	484598	rs10121164	-0.0115358	0.00935631	0.217599
Circulating neutrophils count	Inflammatory bowel disease	484598	rs10171849	0.000296492	0.00559421	0.957732
Circulating neutrophils count	Inflammatory bowel disease	484598	rs1025688	0.0142881	0.00834641	0.0869173
Circulating neutrophils count	Inflammatory bowel disease	484598	rs10752308	-0.00644717	0.00962224	0.50284
Circulating neutrophils count	Inflammatory bowel disease	484598	rs10858740	0.00301237	0.0081113	0.710355
Circulating neutrophils count	Inflammatory bowel disease	484598	rs10882895	0.00443154	0.00407221	0.27649
Circulating neutrophils count	Inflammatory bowel disease	484598	rs11145986	0.0185214	0.00653334	0.00458384
Circulating neutrophils count	Inflammatory bowel disease	484598	rs111930700	0.00409184	0.00779856	0.599798
Circulating neutrophils count	Inflammatory bowel disease	484598	rs113542380	0.0223638	0.00794954	0.0049048
Circulating neutrophils count	Inflammatory bowel disease	484598	rs114050631	-0.0029787	0.00581228	0.608312
Circulating neutrophils count	Inflammatory bowel disease	484598	rs1144700	-0.0107488	0.00702858	0.126191
Circulating neutrophils count	Inflammatory bowel disease	484598	rs11489942	-0.00810956	0.00612027	0.18516
Circulating neutrophils count	Inflammatory bowel disease	484598	rs115478735	-0.00435399	0.00602622	0.469982
Circulating neutrophils count	Inflammatory bowel disease	484598	rs11625487	0.00389836	0.00749892	0.603164
Circulating neutrophils count	Inflammatory bowel disease	484598	rs11654074	-0.0114496	0.00615611	0.0629027
Circulating neutrophils count	Inflammatory bowel disease	484598	rs11668719	0.00385872	0.00724425	0.594269
Circulating neutrophils count	Inflammatory bowel disease	484598	rs11673093	0.00495251	0.00443477	0.264103
Circulating neutrophils count	Inflammatory bowel disease	484598	rs11678685	0.00617651	0.00700428	0.377875
Circulating neutrophils count	Inflammatory bowel disease	484598	rs11725704	0.00204912	0.0026703	0.442858
Circulating neutrophils count	Inflammatory bowel disease	484598	rs11734460	-0.0119306	0.00774734	0.123571
Circulating neutrophils count	Inflammatory bowel disease	484598	rs11920354	0.00647698	0.00915744	0.479385
Circulating neutrophils count	Inflammatory bowel disease	484598	rs11931598	0.0169603	0.00848829	0.0457084
Circulating neutrophils count	Inflammatory bowel disease	484598	rs12239046	0.00096279	0.00581969	0.8686
Circulating neutrophils count	Inflammatory bowel disease	484598	rs12266014	-0.00218119	0.00445545	0.624448
Circulating neutrophils count	Inflammatory bowel disease	484598	rs12440045	0.00362062	0.00780161	0.642586
Circulating neutrophils count	Inflammatory bowel disease	484598	rs1250568	0.00681004	0.009469	0.472022
Circulating neutrophils count	Inflammatory bowel disease	484598	rs12550612	-0.00112291	0.00814442	0.890339
Circulating neutrophils count	Inflammatory bowel disease	484598	rs12593998	0.00601183	0.00832792	0.470363
Circulating neutrophils count	Inflammatory bowel disease	484598	rs12600856	-0.0028682	0.00159261	0.0717113
Circulating neutrophils count	Inflammatory bowel disease	484598	rs1260326	0.0122035	0.00582477	0.0361624
Circulating neutrophils count	Inflammatory bowel disease	484598	rs12656648	-0.00979378	0.007763	0.207094
Circulating neutrophils count	Inflammatory bowel disease	484598	rs12716647	0.00348086	0.00932234	0.708859
Circulating neutrophils count	Inflammatory bowel disease	484598	rs12752838	-0.00287316	0.00799317	0.719258
Circulating neutrophils count	Inflammatory bowel disease	484598	rs12936529	0.00202432	0.00498729	0.684819
Circulating neutrophils count	Inflammatory bowel disease	484598	rs13249310	0.00343211	0.00677783	0.612595
Circulating neutrophils count	Inflammatory bowel disease	484598	rs1334577	0.0250809	0.00885559	0.00462272
Circulating neutrophils count	Inflammatory bowel disease	484598	rs1352846	0.00930611	0.00824849	0.259227
Circulating neutrophils count	Inflammatory bowel disease	484598	rs139186524	-0.000582004	0.00701604	0.933889
Circulating neutrophils count	Inflammatory bowel disease	484598	rs14408	0.0024758	0.00377434	0.511853
Circulating neutrophils count	Inflammatory bowel disease	484598	rs146091102	0.00378646	0.00910467	0.677497
Circulating neutrophils count	Inflammatory bowel disease	484598	rs1567558	0.00680003	0.00799116	0.394801
Circulating neutrophils count	Inflammatory bowel disease	484598	rs1570884	-0.0010619	0.00861095	0.901854
Circulating neutrophils count	Inflammatory bowel disease	484598	rs16850073	0.000901912	0.00367809	0.806292
Circulating neutrophils count	Inflammatory bowel disease	484598	rs16895831	0.00752033	0.00813684	0.355365
Circulating neutrophils count	Inflammatory bowel disease	484598	rs16978075	-0.0081503	0.00814186	0.316809
Circulating neutrophils count	Inflammatory bowel disease	484598	rs1715460	-0.0111121	0.00919379	0.226797
Circulating neutrophils count	Inflammatory bowel disease	484598	rs17421624	-0.000541195	0.00545233	0.920932
Circulating neutrophils count	Inflammatory bowel disease	484598	rs1800961	0.00873066	0.00768617	0.256002
Circulating neutrophils count	Inflammatory bowel disease	484598	rs1807337	-0.00536832	0.0094958	0.571845
Circulating neutrophils count	Inflammatory bowel disease	484598	rs1834550	-0.00443873	0.0094538	0.6387
Circulating neutrophils count	Inflammatory bowel disease	484598	rs1982094	0.00446673	0.00658072	0.49729
Circulating neutrophils count	Inflammatory bowel disease	484598	rs1991651	0.0016965	0.00724707	0.814912
Circulating neutrophils count	Inflammatory bowel disease	484598	rs200147390	0.0149893	0.00391411	0.000128372
Circulating neutrophils count	Inflammatory bowel disease	484598	rs200526320	-0.000939287	0.00911997	0.917969
Circulating neutrophils count	Inflammatory bowel disease	484598	rs201194591	-0.00380757	0.00773247	0.622427
Circulating neutrophils count	Inflammatory bowel disease	484598	rs201415059	0.00278951	0.00668695	0.676563
Circulating neutrophils count	Inflammatory bowel disease	484598	rs2038700	0.00461444	0.00543685	0.396029
Circulating neutrophils count	Inflammatory bowel disease	484598	rs2082382	0.00426064	0.0053052	0.421913
Circulating neutrophils count	Inflammatory bowel disease	484598	rs2157770	-0.0105683	0.00929108	0.255341
Circulating neutrophils count	Inflammatory bowel disease	484598	rs2158799	-0.00203687	0.00346245	0.556349
Circulating neutrophils count	Inflammatory bowel disease	484598	rs218265	0.00859494	0.0062428	0.168582
Circulating neutrophils count	Inflammatory bowel disease	484598	rs2208568	0.00769776	0.00473051	0.103682
Circulating neutrophils count	Inflammatory bowel disease	484598	rs2246941	-0.000853706	0.00897965	0.924258
Circulating neutrophils count	Inflammatory bowel disease	484598	rs2251188	0.0158882	0.00908373	0.0802764
Circulating neutrophils count	Inflammatory bowel disease	484598	rs2338224	0.00869795	0.0068733	0.205703
Circulating neutrophils count	Inflammatory bowel disease	484598	rs2373437	0.00137048	0.00834604	0.869568
Circulating neutrophils count	Inflammatory bowel disease	484598	rs238914	-0.0163725	0.00731023	0.0251125
Circulating neutrophils count	Inflammatory bowel disease	484598	rs2436845	0.0122152	0.0088406	0.167058
Circulating neutrophils count	Inflammatory bowel disease	484598	rs2451279	-0.00885837	0.00746368	0.235282
Circulating neutrophils count	Inflammatory bowel disease	484598	rs247831	-0.00360645	0.00774681	0.641545
Circulating neutrophils count	Inflammatory bowel disease	484598	rs249677	0.00314572	0.00718773	0.661639
Circulating neutrophils count	Inflammatory bowel disease	484598	rs2504235	0.0102833	0.00776765	0.18555
Circulating neutrophils count	Inflammatory bowel disease	484598	rs2524079	0.00620465	0.00301262	0.0394411
Circulating neutrophils count	Inflammatory bowel disease	484598	rs2700938	0.01368	0.00951845	0.150657
Circulating neutrophils count	Inflammatory bowel disease	484598	rs2979488	-0.00124075	0.00754178	0.869325
Circulating neutrophils count	Inflammatory bowel disease	484598	rs2992836	0.00722521	0.00821258	0.378982
Circulating neutrophils count	Inflammatory bowel disease	484598	rs2993989	0.00395611	0.00557229	0.477728
Circulating neutrophils count	Inflammatory bowel disease	484598	rs3184504	0.00822465	0.00769326	0.285037
Circulating neutrophils count	Inflammatory bowel disease	484598	rs34293785	0.00387724	0.00413097	0.347947
Circulating neutrophils count	Inflammatory bowel disease	484598	rs34599082	0.00513247	0.00472592	0.277468
Circulating neutrophils count	Inflammatory bowel disease	484598	rs34644391	-0.00383047	0.00944622	0.685108
Circulating neutrophils count	Inflammatory bowel disease	484598	rs34668726	-0.0123277	0.00864836	0.15403
Circulating neutrophils count	Inflammatory bowel disease	484598	rs35915186	-0.00446837	0.00960967	0.641941
Circulating neutrophils count	Inflammatory bowel disease	484598	rs372371648	0.0114217	0.00841904	0.17489
Circulating neutrophils count	Inflammatory bowel disease	484598	rs3735485	0.00825501	0.00798655	0.301317
Circulating neutrophils count	Inflammatory bowel disease	484598	rs3742716	0.00481109	0.0077184	0.533069
Circulating neutrophils count	Inflammatory bowel disease	484598	rs3747869	0.000349564	0.0094181	0.970392
Circulating neutrophils count	Inflammatory bowel disease	484598	rs3781454	0.0177974	0.00943464	0.0592427
Circulating neutrophils count	Inflammatory bowel disease	484598	rs385893	-0.00403507	0.00721887	0.576188
Circulating neutrophils count	Inflammatory bowel disease	484598	rs41313381	0.0158726	0.00821436	0.0533219
Circulating neutrophils count	Inflammatory bowel disease	484598	rs4147915	0.0106532	0.00731876	0.145504
Circulating neutrophils count	Inflammatory bowel disease	484598	rs4244229	0.0374479	0.00930752	5.73635e-05
Circulating neutrophils count	Inflammatory bowel disease	484598	rs445	0.00123614	0.0031833	0.697779
Circulating neutrophils count	Inflammatory bowel disease	484598	rs4535497	-0.0035274	0.00956926	0.712413
Circulating neutrophils count	Inflammatory bowel disease	484598	rs4599108	-0.00275525	0.0093473	0.768174
Circulating neutrophils count	Inflammatory bowel disease	484598	rs4623401	-0.00841038	0.00800028	0.293139
Circulating neutrophils count	Inflammatory bowel disease	484598	rs4760	-0.0101073	0.00303595	0.00087095
Circulating neutrophils count	Inflammatory bowel disease	484598	rs4761234	0.0138429	0.00818567	0.0908161
Circulating neutrophils count	Inflammatory bowel disease	484598	rs4844622	0.00771053	0.00932865	0.408496
Circulating neutrophils count	Inflammatory bowel disease	484598	rs4924590	-0.00334945	0.00617032	0.587245
Circulating neutrophils count	Inflammatory bowel disease	484598	rs4970845	-0.00407372	0.00925674	0.659878
Circulating neutrophils count	Inflammatory bowel disease	484598	rs5013026	0.00878479	0.0090834	0.333481
Circulating neutrophils count	Inflammatory bowel disease	484598	rs55720021	-0.00349735	0.00732719	0.633141
Circulating neutrophils count	Inflammatory bowel disease	484598	rs56378716	0.0113868	0.00610754	0.0622684
Circulating neutrophils count	Inflammatory bowel disease	484598	rs56388170	3.17105e-05	0.00276419	0.990847
Circulating neutrophils count	Inflammatory bowel disease	484598	rs60379390	0.00377292	0.00474845	0.42687
Circulating neutrophils count	Inflammatory bowel disease	484598	rs60606273	0.0115812	0.00780378	0.137795
Circulating neutrophils count	Inflammatory bowel disease	484598	rs61804160	0.0121874	0.00748781	0.103602
Circulating neutrophils count	Inflammatory bowel disease	484598	rs61897795	0.00668746	0.0076799	0.383877
Circulating neutrophils count	Inflammatory bowel disease	484598	rs62207043	0.0167284	0.0094699	0.0773144
Circulating neutrophils count	Inflammatory bowel disease	484598	rs62334650	-0.00617824	0.00936535	0.509452
Circulating neutrophils count	Inflammatory bowel disease	484598	rs6416877	0.00191495	0.00868273	0.825446
Circulating neutrophils count	Inflammatory bowel disease	484598	rs6500550	0.023177	0.00841757	0.00589794
Circulating neutrophils count	Inflammatory bowel disease	484598	rs6554196	0.0036631	0.00889693	0.68054
Circulating neutrophils count	Inflammatory bowel disease	484598	rs66538782	0.00856415	0.00879023	0.329917
Circulating neutrophils count	Inflammatory bowel disease	484598	rs6665290	0.00709962	0.00725377	0.327704
Circulating neutrophils count	Inflammatory bowel disease	484598	rs6679677	0.00875891	0.00743803	0.238962
Circulating neutrophils count	Inflammatory bowel disease	484598	rs6740847	-0.0257643	0.00757632	0.000672284
Circulating neutrophils count	Inflammatory bowel disease	484598	rs7047907	-0.000714961	0.00936792	0.939164
Circulating neutrophils count	Inflammatory bowel disease	484598	rs7168592	-0.0040427	0.00725028	0.577123
Circulating neutrophils count	Inflammatory bowel disease	484598	rs7259539	0.00219128	0.00883153	0.804041
Circulating neutrophils count	Inflammatory bowel disease	484598	rs72790862	-0.00351826	0.00927657	0.704493
Circulating neutrophils count	Inflammatory bowel disease	484598	rs72917514	-0.00667874	0.00749201	0.372689
Circulating neutrophils count	Inflammatory bowel disease	484598	rs749780	-0.00249574	0.00894145	0.780153
Circulating neutrophils count	Inflammatory bowel disease	484598	rs7575217	-0.00241101	0.00926619	0.794714
Circulating neutrophils count	Inflammatory bowel disease	484598	rs7646596	-0.00403165	0.00425372	0.343235
Circulating neutrophils count	Inflammatory bowel disease	484598	rs7679673	0.0134194	0.00824102	0.103446
Circulating neutrophils count	Inflammatory bowel disease	484598	rs7705526	0.0137548	0.00571631	0.0161181
Circulating neutrophils count	Inflammatory bowel disease	484598	rs778387	0.00119421	0.00922754	0.897026
Circulating neutrophils count	Inflammatory bowel disease	484598	rs7846314	0.00362061	0.00370262	0.328148
Circulating neutrophils count	Inflammatory bowel disease	484598	rs7896518	0.00581837	0.00522937	0.265866
Circulating neutrophils count	Inflammatory bowel disease	484598	rs791357	0.00377719	0.00515914	0.464086
Circulating neutrophils count	Inflammatory bowel disease	484598	rs8179	-0.0109649	0.00616894	0.0754954
Circulating neutrophils count	Inflammatory bowel disease	484598	rs8705	-0.00302213	0.0088354	0.732315
Circulating neutrophils count	Inflammatory bowel disease	484598	rs891389	0.00263481	0.00798694	0.741483
Circulating neutrophils count	Inflammatory bowel disease	484598	rs9287604	0.0130838	0.00696433	0.0602863
Circulating neutrophils count	Inflammatory bowel disease	484598	rs9344678	0.00198972	0.00626218	0.750686
Circulating neutrophils count	Inflammatory bowel disease	484598	rs9350353	0.0169946	0.00806607	0.0351238
Circulating neutrophils count	Inflammatory bowel disease	484598	rs9400271	0.00573204	0.00564054	0.309524
Circulating neutrophils count	Inflammatory bowel disease	484598	rs9402685	-0.0129729	0.00622486	0.0371563
Circulating neutrophils count	Inflammatory bowel disease	484598	rs9872570	-0.00963964	0.0081685	0.237961
Circulating neutrophils count	Inflammatory bowel disease	484598	rs9897621	-0.00636992	0.00847759	0.452422
Circulating neutrophils count	Inflammatory bowel disease	484598	rs9926664	5.32921e-05	0.00650818	0.993467
Circulating neutrophils count	Inflammatory bowel disease	484598	rs9955853	0.000760127	0.00903602	0.93296
Circulating neutrophils count	Inflammatory bowel disease	484598	rs998584	-0.00354667	0.00924678	0.701307
Circulating neutrophils count	Inflammatory bowel disease	484598	All - Inverse variance weighted	0.00168708	0.000648212	0.00925
Circulating neutrophils count	Inflammatory bowel disease	484598	All - MR Egger	-0.000189132	0.00145802	0.896969
Leave-one-out results for the relationship between circulating neutrophils count and UC.
exposure	outcome	samplesize	SNP	b	se	p
Circulating neutrophils count	Ulcerative colitis	1143	rs10075801	2.09555	3.84233	0.585489
Circulating neutrophils count	Ulcerative colitis	1143	rs10104003	13.0799	6.73388	0.0520878
Circulating neutrophils count	Ulcerative colitis	1143	rs10121164	8.88659	5.98303	0.137465
Circulating neutrophils count	Ulcerative colitis	1143	rs10171849	3.30929	3.16871	0.296317
Circulating neutrophils count	Ulcerative colitis	1143	rs1025688	4.35735	4.83658	0.367633
Circulating neutrophils count	Ulcerative colitis	1143	rs10882895	-1.24045	2.5297	0.623883
Circulating neutrophils count	Ulcerative colitis	1143	rs11145986	-0.383733	3.83123	0.920218
Circulating neutrophils count	Ulcerative colitis	1143	rs111930700	-2.2241	4.52492	0.623057
Circulating neutrophils count	Ulcerative colitis	1143	rs113542380	-4.61123	5.69392	0.418025
Circulating neutrophils count	Ulcerative colitis	1143	rs1144700	8.90354	5.00674	0.0753531
Circulating neutrophils count	Ulcerative colitis	1143	rs115478735	2.96997	3.23153	0.358065
Circulating neutrophils count	Ulcerative colitis	1143	rs11625487	-5.60947	4.36507	0.198764
Circulating neutrophils count	Ulcerative colitis	1143	rs11654074	1.45921	3.47593	0.674628
Circulating neutrophils count	Ulcerative colitis	1143	rs11668719	4.45768	5.19878	0.391198
Circulating neutrophils count	Ulcerative colitis	1143	rs11673093	6.43054	2.92254	0.027784
Circulating neutrophils count	Ulcerative colitis	1143	rs11678685	-3.36527	4.309	0.43481
Circulating neutrophils count	Ulcerative colitis	1143	rs11725704	0.432756	1.63981	0.791853
Circulating neutrophils count	Ulcerative colitis	1143	rs11734460	3.5827	4.6808	0.444031
Circulating neutrophils count	Ulcerative colitis	1143	rs11920354	1.40246	5.33023	0.792463
Circulating neutrophils count	Ulcerative colitis	1143	rs11931598	6.42476	5.44775	0.238262
Circulating neutrophils count	Ulcerative colitis	1143	rs12239046	1.46109	3.54644	0.680348
Circulating neutrophils count	Ulcerative colitis	1143	rs12266014	4.72833	2.76584	0.0873503
Circulating neutrophils count	Ulcerative colitis	1143	rs12440045	4.50596	4.7389	0.341683
Circulating neutrophils count	Ulcerative colitis	1143	rs1250568	12.2744	5.88825	0.0371103
Circulating neutrophils count	Ulcerative colitis	1143	rs12600856	1.65213	0.907998	0.0688303
Circulating neutrophils count	Ulcerative colitis	1143	rs1260326	3.18196	3.29477	0.334165
Circulating neutrophils count	Ulcerative colitis	1143	rs12656648	11.5585	5.20908	0.0264931
Circulating neutrophils count	Ulcerative colitis	1143	rs12716647	-3.63752	5.61338	0.51698
Circulating neutrophils count	Ulcerative colitis	1143	rs12752838	0.494024	4.7746	0.917591
Circulating neutrophils count	Ulcerative colitis	1143	rs12936529	-3.04785	3.01293	0.311734
Circulating neutrophils count	Ulcerative colitis	1143	rs13249310	5.25071	3.88703	0.176751
Circulating neutrophils count	Ulcerative colitis	1143	rs1334577	-0.71784	5.17729	0.889725
Circulating neutrophils count	Ulcerative colitis	1143	rs1352846	4.71488	4.85405	0.331385
Circulating neutrophils count	Ulcerative colitis	1143	rs146091102	4.02064	7.2268	0.57797
Circulating neutrophils count	Ulcerative colitis	1143	rs1567558	-2.2388	4.79788	0.640769
Circulating neutrophils count	Ulcerative colitis	1143	rs1570884	-2.20033	4.70751	0.640207
Circulating neutrophils count	Ulcerative colitis	1143	rs16850073	0.0561429	2.38408	0.981212
Circulating neutrophils count	Ulcerative colitis	1143	rs16978075	-2.80214	5.24967	0.593497
Circulating neutrophils count	Ulcerative colitis	1143	rs1715460	-9.31943	5.01758	0.0632608
Circulating neutrophils count	Ulcerative colitis	1143	rs17421624	7.06657	3.19374	0.0269233
Circulating neutrophils count	Ulcerative colitis	1143	rs1800961	-1.31795	3.90613	0.73581
Circulating neutrophils count	Ulcerative colitis	1143	rs1807337	1.70685	5.75121	0.766634
Circulating neutrophils count	Ulcerative colitis	1143	rs1834550	-4.50584	5.43086	0.406724
Circulating neutrophils count	Ulcerative colitis	1143	rs1982094	3.26443	3.71324	0.37933
Circulating neutrophils count	Ulcerative colitis	1143	rs1991651	6.22751	4.51245	0.167565
Circulating neutrophils count	Ulcerative colitis	1143	rs201194591	-3.17019	4.73913	0.503535
Circulating neutrophils count	Ulcerative colitis	1143	rs2038700	3.32849	3.13248	0.287976
Circulating neutrophils count	Ulcerative colitis	1143	rs2082382	3.57275	3.08005	0.246064
Circulating neutrophils count	Ulcerative colitis	1143	rs2157770	4.61208	5.38342	0.3916
Circulating neutrophils count	Ulcerative colitis	1143	rs218265	-1.53262	3.77455	0.684712
Circulating neutrophils count	Ulcerative colitis	1143	rs2208568	3.19524	2.89089	0.269039
Circulating neutrophils count	Ulcerative colitis	1143	rs2246941	-0.422899	5.611	0.939921
Circulating neutrophils count	Ulcerative colitis	1143	rs2251188	0.873623	5.3764	0.870918
Circulating neutrophils count	Ulcerative colitis	1143	rs2338224	-1.76622	4.09449	0.666202
Circulating neutrophils count	Ulcerative colitis	1143	rs2373437	-1.68837	4.77567	0.723687
Circulating neutrophils count	Ulcerative colitis	1143	rs238914	2.14832	4.37481	0.62338
Circulating neutrophils count	Ulcerative colitis	1143	rs2436845	0.116917	5.18595	0.982013
Circulating neutrophils count	Ulcerative colitis	1143	rs2451279	-5.7609	4.32934	0.1833
Circulating neutrophils count	Ulcerative colitis	1143	rs247831	1.43235	5.10058	0.778848
Circulating neutrophils count	Ulcerative colitis	1143	rs249677	6.82897	4.29967	0.112229
Circulating neutrophils count	Ulcerative colitis	1143	rs2504235	2.23145	4.42075	0.613722
Circulating neutrophils count	Ulcerative colitis	1143	rs2524079	-0.830397	1.76329	0.637686
Circulating neutrophils count	Ulcerative colitis	1143	rs2700938	3.98955	5.5998	0.476189
Circulating neutrophils count	Ulcerative colitis	1143	rs2979488	-4.95736	5.18128	0.338676
Circulating neutrophils count	Ulcerative colitis	1143	rs2992836	0.858225	4.88266	0.860475
Circulating neutrophils count	Ulcerative colitis	1143	rs2993989	0.276835	3.37812	0.934687
Circulating neutrophils count	Ulcerative colitis	1143	rs3184504	-0.977003	4.44514	0.826034
Circulating neutrophils count	Ulcerative colitis	1143	rs34293785	-1.15105	2.48636	0.643404
Circulating neutrophils count	Ulcerative colitis	1143	rs34599082	-0.44474	2.42709	0.854609
Circulating neutrophils count	Ulcerative colitis	1143	rs34644391	-1.66397	5.8443	0.775861
Circulating neutrophils count	Ulcerative colitis	1143	rs34668726	1.89374	5.05941	0.708181
Circulating neutrophils count	Ulcerative colitis	1143	rs35915186	-0.474034	5.64598	0.933089
Circulating neutrophils count	Ulcerative colitis	1143	rs3735485	4.01068	4.33711	0.355104
Circulating neutrophils count	Ulcerative colitis	1143	rs3742716	-3.10711	5.0954	0.542003
Circulating neutrophils count	Ulcerative colitis	1143	rs3747869	-0.736934	6.43083	0.908767
Circulating neutrophils count	Ulcerative colitis	1143	rs3781454	-2.38217	5.46705	0.663031
Circulating neutrophils count	Ulcerative colitis	1143	rs385893	4.18174	4.22184	0.32193
Circulating neutrophils count	Ulcerative colitis	1143	rs4244229	6.39934	5.5932	0.25257
Circulating neutrophils count	Ulcerative colitis	1143	rs445	-1.82672	1.63763	0.264651
Circulating neutrophils count	Ulcerative colitis	1143	rs4535497	2.02148	5.68445	0.722128
Circulating neutrophils count	Ulcerative colitis	1143	rs4599108	10.299	5.39293	0.0561698
Circulating neutrophils count	Ulcerative colitis	1143	rs4623401	2.75506	4.75471	0.562293
Circulating neutrophils count	Ulcerative colitis	1143	rs4761234	1.4757	4.89067	0.762852
Circulating neutrophils count	Ulcerative colitis	1143	rs4844622	1.62851	5.60791	0.771514
Circulating neutrophils count	Ulcerative colitis	1143	rs4924590	8.60092	3.4498	0.0126609
Circulating neutrophils count	Ulcerative colitis	1143	rs5013026	-3.05329	5.459	0.575948
Circulating neutrophils count	Ulcerative colitis	1143	rs55720021	9.25926	4.58838	0.0435933
Circulating neutrophils count	Ulcerative colitis	1143	rs56388170	-0.894969	1.80419	0.619858
Circulating neutrophils count	Ulcerative colitis	1143	rs60606273	10.3407	5.77808	0.0735127
Circulating neutrophils count	Ulcerative colitis	1143	rs61804160	-10.906	4.91422	0.0264673
Circulating neutrophils count	Ulcerative colitis	1143	rs61897795	-10.2584	4.53928	0.0238271
Circulating neutrophils count	Ulcerative colitis	1143	rs62334650	-6.40113	5.96371	0.283115
Circulating neutrophils count	Ulcerative colitis	1143	rs6416877	1.5145	5.74121	0.791939
Circulating neutrophils count	Ulcerative colitis	1143	rs6554196	2.83477	5.414	0.600557
Circulating neutrophils count	Ulcerative colitis	1143	rs6665290	1.13469	4.57929	0.804299
Circulating neutrophils count	Ulcerative colitis	1143	rs6679677	-1.23502	5.06077	0.807202
Circulating neutrophils count	Ulcerative colitis	1143	rs6740847	1.55897	4.41971	0.72429
Circulating neutrophils count	Ulcerative colitis	1143	rs7047907	-3.83097	5.92358	0.517806
Circulating neutrophils count	Ulcerative colitis	1143	rs7168592	-1.34757	4.60053	0.769587
Circulating neutrophils count	Ulcerative colitis	1143	rs7259539	4.64116	5.20745	0.372794
Circulating neutrophils count	Ulcerative colitis	1143	rs72790862	2.67263	5.364	0.618305
Circulating neutrophils count	Ulcerative colitis	1143	rs72917514	1.28784	4.48909	0.774203
Circulating neutrophils count	Ulcerative colitis	1143	rs749780	-6.14057	5.4826	0.262709
Circulating neutrophils count	Ulcerative colitis	1143	rs7575217	-1.86113	5.27605	0.724276
Circulating neutrophils count	Ulcerative colitis	1143	rs7679673	2.58359	4.9184	0.599381
Circulating neutrophils count	Ulcerative colitis	1143	rs7846314	-5.06654	2.50714	0.0432959
Circulating neutrophils count	Ulcerative colitis	1143	rs7896518	-0.244873	2.98658	0.934654
Circulating neutrophils count	Ulcerative colitis	1143	rs791357	-7.02294	3.57671	0.0495856
Circulating neutrophils count	Ulcerative colitis	1143	rs8179	-4.58305	3.4617	0.185526
Circulating neutrophils count	Ulcerative colitis	1143	rs891389	-2.23017	4.70026	0.635159
Circulating neutrophils count	Ulcerative colitis	1143	rs9287604	5.26276	4.07434	0.196466
Circulating neutrophils count	Ulcerative colitis	1143	rs9344678	8.90315	3.70771	0.016339
Circulating neutrophils count	Ulcerative colitis	1143	rs9350353	-4.76851	4.68367	0.308623
Circulating neutrophils count	Ulcerative colitis	1143	rs9400271	4.86315	3.29496	0.139961
Circulating neutrophils count	Ulcerative colitis	1143	rs9402685	8.23678	4.24683	0.0524387
Circulating neutrophils count	Ulcerative colitis	1143	rs9926664	-6.49076	4.63303	0.161221
Circulating neutrophils count	Ulcerative colitis	1143	rs9955853	3.70971	5.33005	0.486429
Circulating neutrophils count	Ulcerative colitis	1143	rs9977672	9.57848	5.41921	0.0771433
Circulating neutrophils count	Ulcerative colitis	1143	rs998584	-3.3933	5.33422	0.524687
Circulating neutrophils count	Ulcerative colitis	1143	All - Inverse variance weighted	0.902038	0.352315	0.0104577
Circulating neutrophils count	Ulcerative colitis	1143	All - MR Egger	-0.073737	0.776442	0.924503
