# Supplementary material for: Mendelian randomization study of circulating leukocytes counts reveals causal associations with inflammatory bowel disease
Source: Medicine (Baltimore). 2025 Mar 28;104(13):e41969. doi: 10.1097/MD.0000000000041969 (PMC11957634; doi:10.1097/MD.0000000000041969)
Supplement: Supplementary file 6 [file medi-104-e41969-s006.xlsx]

## Sheet: Sheet1
Supplementary Table 5. Reverse MR results for the relationship between IBD and circulating leukocytes count.
Exposure	Outcome	method	nsnp	beta	or	or_lci95	or_uci95	pval
Inflammatory bowel disease	Circulating eosinophils count	MR Egger	17	0.0870235	1.09092	0.0298711	39.8416	0.962814
		Weighted median	17	1.341	3.82285	0.574177	25.4524	0.165626
		Inverse variance weighted	17	0.0878804	1.09186	0.154745	7.70399	0.929752
		Simple mode	17	1.62086	5.05744	0.231282	110.591	0.318424
		Weighted mode	17	1.43131	4.18418	0.612855	28.5669	0.163533
Inflammatory bowel disease	Circulating basophils count	MR Egger	19	1.23063	3.4234	0.0601421	194.866	0.558511
		Weighted median	19	1.23983	3.45502	0.578034	20.6514	0.174104
		Inverse variance weighted	19	0.935868	2.54943	0.30966	20.9894	0.384245
		Simple mode	19	0.160432	1.17402	0.0396561	34.7568	0.927077
		Weighted mode	19	1.23929	3.45317	0.489506	24.36	0.229701
Inflammatory bowel disease	Circulating monocytes count	MR Egger	19	2.11003	8.24846	1.0034	67.8065	0.0662024
		Weighted median	19	-0.379414	0.684262	0.127024	3.68603	0.658773
		Inverse variance weighted	19	-0.754703	0.47015	0.116753	1.89323	0.28828
		Simple mode	19	-1.68467	0.185505	0.00477141	7.21216	0.378935
		Weighted mode	19	1.86269	6.44105	0.989722	41.9179	0.0670306
Inflammatory bowel disease	Circulating lymphocytes count	MR Egger	17	-1.41283	0.243453	0.00641726	9.23595	0.458103
		Weighted median	17	-0.615543	0.540347	0.0797933	3.65914	0.52821
		Inverse variance weighted	17	-0.838885	0.432192	0.0594226	3.14341	0.407299
		Simple mode	17	-1.56904	0.208245	0.00237316	18.2735	0.501735
		Weighted mode	17	-0.873247	0.417593	0.0424248	4.11043	0.465042
Inflammatory bowel disease	Circulating neutrophils count	MR Egger	18	2.48717	12.0272	0.404199	357.879	0.170061
		Weighted median	18	2.75107	15.6594	2.48923	98.5108	0.00336865
		Inverse variance weighted	18	2.49071	12.0698	1.90893	76.3158	0.00811734
		Simple mode	18	1.75535	5.78545	0.0960522	348.471	0.412835
		Weighted mode	18	2.54685	12.7669	1.29184	126.171	0.0436818
Ulcerative colitis	Circulating eosinophils count	MR Egger	5	-0.00750009	0.992528	0.936518	1.05189	0.816563
		Weighted median	5	0.00668153	1.0067	0.998162	1.01532	0.12433
		Inverse variance weighted	5	0.00734967	1.00738	0.998006	1.01684	0.123218
		Simple mode	5	0.00169478	1.0017	0.988255	1.01532	0.817865
		Weighted mode	5	0.00787438	1.00791	0.998687	1.01721	0.168311
Ulcerative colitis	Circulating basophils count	MR Egger	6	0.00576937	1.00579	0.955185	1.05907	0.837326
		Weighted median	6	0.00523653	1.00525	0.998565	1.01198	0.124019
		Inverse variance weighted	6	0.00219562	1.0022	0.995473	1.00897	0.522744
		Simple mode	6	0.00458239	1.00459	0.992338	1.017	0.497172
		Weighted mode	6	0.00532025	1.00533	0.998164	1.01256	0.204948
Ulcerative colitis	Circulating monocytes count	MR Egger	5	-0.00145737	0.998544	0.949152	1.05051	0.958637
		Weighted median	5	0.0137085	1.0138	1.00439	1.0233	0.00396193
		Inverse variance weighted	5	0.0119144	1.01199	1.00374	1.0203	0.00431139
		Simple mode	5	0.0175684	1.01772	1.00152	1.03419	0.0984244
		Weighted mode	5	0.0151465	1.01526	1.00538	1.02524	0.0385842
Ulcerative colitis	Circulating lymphocytes count	MR Egger	4	-0.0878008	0.915943	0.855053	0.98117	0.129474
		Weighted median	4	-0.0162002	0.98393	0.968891	0.999203	0.0392586
		Inverse variance weighted	4	-0.0198765	0.98032	0.959012	1.0021	0.0762573
		Simple mode	4	-0.00130753	0.998693	0.972198	1.02591	0.930078
		Weighted mode	4	-0.0142259	0.985875	0.963324	1.00895	0.314601
Ulcerative colitis	Circulating neutrophils count	MR Egger	5	0.0208105	1.02103	0.932726	1.11769	0.682637
		Weighted median	5	0.0186852	1.01886	1.00925	1.02856	0.000110869
		Inverse variance weighted	5	0.0134032	1.01349	0.999383	1.0278	0.0609722
		Simple mode	5	0.019087	1.01927	1.00684	1.03186	0.0380859
		Weighted mode	5	0.0188636	1.01904	1.00964	1.02853	0.0162892
Crohn's disease	Circulating eosinophils count	MR Egger	100	-0.0112879	0.988776	0.96148	1.01685	0.431252
		Weighted median	100	-0.00312611	0.996879	0.986333	1.00754	0.564549
		Inverse variance weighted	100	0.00909197	1.00913	0.998341	1.02004	0.0974394
		Simple mode	100	0.00162149	1.00162	0.981418	1.02224	0.876386
		Weighted mode	100	-0.00461084	0.9954	0.983742	1.0072	0.444848
Crohn's disease	Circulating basophils count	MR Egger	110	-0.00465378	0.995357	0.973601	1.0176	0.680614
		Weighted median	110	0.00661915	1.00664	0.996484	1.0169	0.200789
		Inverse variance weighted	110	0.00313247	1.00314	0.994823	1.01152	0.460727
		Simple mode	110	0.0166355	1.01677	0.993282	1.04082	0.165899
		Weighted mode	110	0.0085493	1.00859	0.994764	1.0226	0.227236
Crohn's disease	Circulating monocytes count	MR Egger	108	-0.0082712	0.991763	0.965734	1.01849	0.543456
		Weighted median	108	0.00752643	1.00755	0.997175	1.01804	0.154279
		Inverse variance weighted	108	0.00473912	1.00475	0.994808	1.01479	0.350308
		Simple mode	108	0.00377089	1.00378	0.978669	1.02953	0.771042
		Weighted mode	108	0.00572416	1.00574	0.991072	1.02063	0.446773
Crohn's disease	Circulating lymphocytes count	MR Egger	96	0.0106737	1.01073	0.984146	1.03803	0.43451
		Weighted median	96	-3.45331e-05	0.999965	0.988198	1.01187	0.995438
		Inverse variance weighted	96	-0.00984105	0.990207	0.97995	1.00057	0.0639735
		Simple mode	96	-0.0336188	0.96694	0.92929	1.00612	0.100391
		Weighted mode	96	0.0139928	1.01409	0.993777	1.03482	0.178517
Crohn's disease	Circulating neutrophils count	MR Egger	104	0.00919786	1.00924	0.984026	1.0351	0.477749
		Weighted median	104	0.0149136	1.01503	1.00414	1.02603	0.00670093
		Inverse variance weighted	104	0.0136494	1.01374	1.00409	1.02349	0.0051633
		Simple mode	104	-0.00310233	0.996902	0.963724	1.03122	0.857785
		Weighted mode	104	0.00968028	1.00973	0.989157	1.03073	0.358781
