# Supplementary material for: Mendelian randomization study of circulating leukocytes counts reveals causal associations with inflammatory bowel disease
Source: Medicine (Baltimore). 2025 Mar 28;104(13):e41969. doi: 10.1097/MD.0000000000041969 (PMC11957634; doi:10.1097/MD.0000000000041969)
Supplement: Supplementary file 7 [file medi-104-e41969-s007.xlsx]

## Sheet: Sheet1
Supplementary Table 6. Directional pleiotropy and heterogeneity results for the relationship between IBD and circulating leukocytes count.
Exposure	Outcome	intercept	pval	Q	Q-pval
Inflammatory bowel disease	Circulating eosinophils count	0	0.9995	43.3122	0.0001
Inflammatory bowel disease	Circulating basophils count	0	0.8675	64.5098	0
Inflammatory bowel disease	Circulating monocytes count	-0.0059	0.056	16.8134	0.467
Inflammatory bowel disease	Circulating lymphocytes count	0.001	0.714	43.4797	0.0001
Inflammatory bowel disease	Circulating neutrophils count	0	0.998	41.0195	0.0005
Ulcerative colitis	Circulating eosinophils count	-0.0032	0.6965	12.8917	0.0747
Ulcerative colitis	Circulating basophils count	0.0028	0.6265	4.5637	0.713
Ulcerative colitis	Circulating monocytes count	0.0034	0.7152	16.824	0.0185
Ulcerative colitis	Circulating lymphocytes count	0.006	0.3585	8.092	0.3245
Ulcerative colitis	Circulating neutrophils count	-0.0097	0.3029	15.9988	0.02512
Crohn's disease	Circulating eosinophils count	0.011	0.237	2734.74	0
Crohn's disease	Circulating basophils count	0.0015	0.4865	583.25	0
Crohn's disease	Circulating monocytes count	-0.0012	0.7548	1793.24	0
Crohn's disease	Circulating lymphocytes count	0.0033	0.4126	1949.48	0
Crohn's disease	Circulating neutrophils count	0.00256	0.451	1342.09	0
MR, Mendelian randomization; Q, heterogeneity statistic Q.
