# Supplementary material for: Mendelian randomization study of circulating leukocytes counts reveals causal associations with inflammatory bowel disease
Source: Medicine (Baltimore). 2025 Mar 28;104(13):e41969. doi: 10.1097/MD.0000000000041969 (PMC11957634; doi:10.1097/MD.0000000000041969)
Supplement: Supplementary file 8 [file medi-104-e41969-s008.xlsx]

## Sheet: Sheet1
Supplementary Table 7. Leave-one-out results for the relationship between IBD and circulating neutrophils count.
exposure	outcome	samplesize	SNP	b	se	p
Inflammatory bowel disease	Circulating neutrophils count	170702	rs113593279	-0.328758	3.04254	0.913953
Inflammatory bowel disease	Circulating neutrophils count	170702	rs11698084	1.44386	3.40675	0.671694
Inflammatory bowel disease	Circulating neutrophils count	170702	rs145568234	2.8003	1.11019	0.0116571
Inflammatory bowel disease	Circulating neutrophils count	170702	rs146528649	-6.12556	3.38403	0.0702741
Inflammatory bowel disease	Circulating neutrophils count	170702	rs1736148	-1.19235	3.11482	0.701869
Inflammatory bowel disease	Circulating neutrophils count	170702	rs2212434	-5.48108	3.27134	0.0938388
Inflammatory bowel disease	Circulating neutrophils count	170702	rs2838516	2.15704	3.47678	0.534985
Inflammatory bowel disease	Circulating neutrophils count	170702	rs3024493	0.167252	2.40042	0.944452
Inflammatory bowel disease	Circulating neutrophils count	170702	rs4654903	-2.63294	2.8435	0.354471
Inflammatory bowel disease	Circulating neutrophils count	170702	rs5774856	4.26417	3.27533	0.19295
Inflammatory bowel disease	Circulating neutrophils count	170702	rs6017342	2.70571	2.78283	0.330907
Inflammatory bowel disease	Circulating neutrophils count	170702	rs6671847	9.71897	3.24368	0.00273299
Inflammatory bowel disease	Circulating neutrophils count	170702	rs7092009	7.57686	3.01734	0.0120352
Inflammatory bowel disease	Circulating neutrophils count	170702	rs71627383	-2.54665	3.35403	0.447685
Inflammatory bowel disease	Circulating neutrophils count	170702	rs72810950	2.12854	3.44912	0.537151
Inflammatory bowel disease	Circulating neutrophils count	170702	rs7554511	6.03661	3.16778	0.0566984
Inflammatory bowel disease	Circulating neutrophils count	170702	rs77129756	10.5495	2.99514	0.000427946
Inflammatory bowel disease	Circulating neutrophils count	170702	rs79755370	6.05469	2.02068	0.00273213
Inflammatory bowel disease	Circulating neutrophils count	170702	All - Inverse variance weighted	2.49071	0.940903	0.00811734
Inflammatory bowel disease	Circulating neutrophils count	170702	All - MR Egger	2.48717	1.73113	0.170061
Leave-one-out results for the relationship between CD and circulating neutrophils count.
exposure	outcome	samplesize	SNP	b	se	p
Crohn's disease	Circulating neutrophils count	170702	rs10798069	0.0781693	0.0507614	0.123576
Crohn's disease	Circulating neutrophils count	170702	rs11117431	0.121261	0.0305077	7.0449e-05
Crohn's disease	Circulating neutrophils count	170702	rs11152949	-0.0332798	0.0288827	0.249222
Crohn's disease	Circulating neutrophils count	170702	rs11159833	0.021913	0.0397238	0.581199
Crohn's disease	Circulating neutrophils count	170702	rs11167518	0.018322	0.0239897	0.44502
Crohn's disease	Circulating neutrophils count	170702	rs11175963	0.0586439	0.0448407	0.190932
Crohn's disease	Circulating neutrophils count	170702	rs11185982	0.1357	0.0450022	0.0025663
Crohn's disease	Circulating neutrophils count	170702	rs11236797	-0.0325476	0.0199377	0.102581
Crohn's disease	Circulating neutrophils count	170702	rs11691685	0.121932	0.0426407	0.00424282
Crohn's disease	Circulating neutrophils count	170702	rs11713774	0.0644977	0.0372312	0.0832106
Crohn's disease	Circulating neutrophils count	170702	rs11768997	-0.060343	0.0250202	0.0158751
Crohn's disease	Circulating neutrophils count	170702	rs12131796	0.05066	0.0261448	0.0526638
Crohn's disease	Circulating neutrophils count	170702	rs12411259	0.00130301	0.0311929	0.96668
Crohn's disease	Circulating neutrophils count	170702	rs1250573	0.0923617	0.0269738	0.000616786
Crohn's disease	Circulating neutrophils count	170702	rs1267501	0.076206	0.0522657	0.144827
Crohn's disease	Circulating neutrophils count	170702	rs12694846	-0.029483	0.0348016	0.396898
Crohn's disease	Circulating neutrophils count	170702	rs12766391	-0.0285757	0.0195838	0.144524
Crohn's disease	Circulating neutrophils count	170702	rs12796489	-0.035545	0.0273463	0.193666
Crohn's disease	Circulating neutrophils count	170702	rs12949918	-0.0192244	0.0347797	0.580437
Crohn's disease	Circulating neutrophils count	170702	rs1297258	-0.0085807	0.0284494	0.762947
Crohn's disease	Circulating neutrophils count	170702	rs13001325	-0.0112847	0.0298852	0.705726
Crohn's disease	Circulating neutrophils count	170702	rs13407913	-0.0239387	0.0314223	0.446158
Crohn's disease	Circulating neutrophils count	170702	rs1363907	0.141298	0.0350839	5.63921e-05
Crohn's disease	Circulating neutrophils count	170702	rs140143	-0.00887329	0.0288602	0.758495
Crohn's disease	Circulating neutrophils count	170702	rs1517352	0.0176877	0.0466438	0.704533
Crohn's disease	Circulating neutrophils count	170702	rs1569328	0.138243	0.0435303	0.00149431
Crohn's disease	Circulating neutrophils count	170702	rs1646019	0.0720392	0.0353173	0.041373
Crohn's disease	Circulating neutrophils count	170702	rs17129991	-0.0187709	0.0418883	0.654068
Crohn's disease	Circulating neutrophils count	170702	rs17293632	0.00459332	0.0328194	0.888693
Crohn's disease	Circulating neutrophils count	170702	rs17391694	-0.0724893	0.0435629	0.0961099
Crohn's disease	Circulating neutrophils count	170702	rs17694108	-0.0550031	0.0502091	0.273306
Crohn's disease	Circulating neutrophils count	170702	rs1847472	0.132455	0.0437139	0.00244525
Crohn's disease	Circulating neutrophils count	170702	rs2024092	0.0580508	0.0303429	0.0557275
Crohn's disease	Circulating neutrophils count	170702	rs2227551	-0.035465	0.0400233	0.375559
Crohn's disease	Circulating neutrophils count	170702	rs2270395	0.0105979	0.0353778	0.764509
Crohn's disease	Circulating neutrophils count	170702	rs2284553	-0.0278034	0.0356193	0.435055
Crohn's disease	Circulating neutrophils count	170702	rs2395022	0.0121593	0.0505698	0.809985
Crohn's disease	Circulating neutrophils count	170702	rs2413583	-0.0042419	0.0229586	0.853415
Crohn's disease	Circulating neutrophils count	170702	rs2488389	0.0776026	0.0384357	0.0434845
Crohn's disease	Circulating neutrophils count	170702	rs2538470	-0.0858586	0.0495142	0.0829148
Crohn's disease	Circulating neutrophils count	170702	rs259964	-0.0432712	0.0505781	0.392256
Crohn's disease	Circulating neutrophils count	170702	rs2641348	0.018681	0.047076	0.691495
Crohn's disease	Circulating neutrophils count	170702	rs26528	-0.0277968	0.0299686	0.353651
Crohn's disease	Circulating neutrophils count	170702	rs2790241	-0.0429973	0.0451046	0.340449
Crohn's disease	Circulating neutrophils count	170702	rs2847278	0.0484246	0.02858	0.0901985
Crohn's disease	Circulating neutrophils count	170702	rs28999107	0.0220451	0.0429095	0.607421
Crohn's disease	Circulating neutrophils count	170702	rs2974935	0.0381556	0.0473884	0.420724
Crohn's disease	Circulating neutrophils count	170702	rs3024505	0.000161995	0.0298667	0.995672
Crohn's disease	Circulating neutrophils count	170702	rs303429	-0.0562647	0.048115	0.242251
Crohn's disease	Circulating neutrophils count	170702	rs3129871	-0.038825	0.042333	0.359073
Crohn's disease	Circulating neutrophils count	170702	rs3197999	-0.017829	0.0255506	0.485307
Crohn's disease	Circulating neutrophils count	170702	rs34592089	0.0527462	0.0373625	0.158027
Crohn's disease	Circulating neutrophils count	170702	rs34779708	-0.029768	0.028092	0.289299
Crohn's disease	Circulating neutrophils count	170702	rs34787213	0.0148254	0.0346449	0.668706
Crohn's disease	Circulating neutrophils count	170702	rs34804116	0.0244357	0.0392555	0.533628
Crohn's disease	Circulating neutrophils count	170702	rs35164067	0.0112531	0.0311065	0.717531
Crohn's disease	Circulating neutrophils count	170702	rs35320439	-0.0181969	0.0459239	0.691928
Crohn's disease	Circulating neutrophils count	170702	rs36016881	-0.0723141	0.0428821	0.0917291
Crohn's disease	Circulating neutrophils count	170702	rs3776414	0.0808715	0.0418815	0.0534884
Crohn's disease	Circulating neutrophils count	170702	rs3801810	0.0774266	0.0397128	0.0512161
Crohn's disease	Circulating neutrophils count	170702	rs3853824	0.0621385	0.0462776	0.179358
Crohn's disease	Circulating neutrophils count	170702	rs438475	0.103173	0.0309876	0.000870087
Crohn's disease	Circulating neutrophils count	170702	rs516246	0.0700467	0.0312379	0.0249378
Crohn's disease	Circulating neutrophils count	170702	rs559928	0.0776598	0.0457904	0.089889
Crohn's disease	Circulating neutrophils count	170702	rs56163845	0.0620659	0.0424157	0.143392
Crohn's disease	Circulating neutrophils count	170702	rs6062496	0.107601	0.0299806	0.000331926
Crohn's disease	Circulating neutrophils count	170702	rs6074022	-0.0497558	0.0432134	0.249569
Crohn's disease	Circulating neutrophils count	170702	rs6111031	-0.0226685	0.0194926	0.244859
Crohn's disease	Circulating neutrophils count	170702	rs61839660	0.0815496	0.0404619	0.0438561
Crohn's disease	Circulating neutrophils count	170702	rs640466	-0.0333217	0.0487517	0.494293
Crohn's disease	Circulating neutrophils count	170702	rs6456426	0.136899	0.0367065	0.000191809
Crohn's disease	Circulating neutrophils count	170702	rs6500315	-0.00482048	0.0295976	0.870623
Crohn's disease	Circulating neutrophils count	170702	rs6556417	0.00152866	0.031864	0.961736
Crohn's disease	Circulating neutrophils count	170702	rs6561151	0.0152432	0.030186	0.613577
Crohn's disease	Circulating neutrophils count	170702	rs6651252	-0.0246376	0.0356535	0.489549
Crohn's disease	Circulating neutrophils count	170702	rs6738490	0.0150119	0.015797	0.341959
Crohn's disease	Circulating neutrophils count	170702	rs6827756	9.59415e-05	0.0470153	0.998372
Crohn's disease	Circulating neutrophils count	170702	rs6908425	0.0600589	0.0415866	0.148686
Crohn's disease	Circulating neutrophils count	170702	rs7015630	-0.043939	0.0484432	0.364396
Crohn's disease	Circulating neutrophils count	170702	rs7085798	0.0536042	0.0204704	0.00882871
Crohn's disease	Circulating neutrophils count	170702	rs71624119	-0.0750636	0.0456396	0.100031
Crohn's disease	Circulating neutrophils count	170702	rs7194886	-0.0296399	0.0159491	0.0631117
Crohn's disease	Circulating neutrophils count	170702	rs7236492	0.0529259	0.047694	0.26713
Crohn's disease	Circulating neutrophils count	170702	rs72727394	0.0163622	0.0434723	0.706633
Crohn's disease	Circulating neutrophils count	170702	rs727563	-0.105418	0.0482122	0.0287768
Crohn's disease	Circulating neutrophils count	170702	rs7438704	0.0496916	0.0445229	0.264384
Crohn's disease	Circulating neutrophils count	170702	rs7517847	0.0244779	0.0107228	0.0224422
Crohn's disease	Circulating neutrophils count	170702	rs7608910	-0.0730617	0.0305456	0.016762
Crohn's disease	Circulating neutrophils count	170702	rs76906269	0.024935	0.0432448	0.564208
Crohn's disease	Circulating neutrophils count	170702	rs7711427	0.0252273	0.0147414	0.0870214
Crohn's disease	Circulating neutrophils count	170702	rs7773324	0.0131014	0.0479254	0.784568
Crohn's disease	Circulating neutrophils count	170702	rs7786444	0.0660476	0.0486877	0.174922
Crohn's disease	Circulating neutrophils count	170702	rs7848647	0.0493679	0.0269172	0.0666446
Crohn's disease	Circulating neutrophils count	170702	rs7969592	-0.0580097	0.0488948	0.235457
Crohn's disease	Circulating neutrophils count	170702	rs79980175	0.0438719	0.0398441	0.270857
Crohn's disease	Circulating neutrophils count	170702	rs8127691	0.0185518	0.0296921	0.532098
Crohn's disease	Circulating neutrophils count	170702	rs915286	0.0169834	0.0541802	0.75393
Crohn's disease	Circulating neutrophils count	170702	rs921720	0.0839711	0.0311382	0.00700259
Crohn's disease	Circulating neutrophils count	170702	rs9457247	-0.0599837	0.0288915	0.037878
Crohn's disease	Circulating neutrophils count	170702	rs9491892	0.0689487	0.0361912	0.0567643
Crohn's disease	Circulating neutrophils count	170702	rs9494844	0.00791235	0.0476728	0.868179
Crohn's disease	Circulating neutrophils count	170702	rs9554587	-0.0217802	0.0460898	0.636527
Crohn's disease	Circulating neutrophils count	170702	rs9594766	-0.119681	0.048828	0.0142429
Crohn's disease	Circulating neutrophils count	170702	rs9889296	-0.0101556	0.0280142	0.716966
Crohn's disease	Circulating neutrophils count	170702	All - Inverse variance weighted	0.0136494	0.0048806	0.0051633
Crohn's disease	Circulating neutrophils count	170702	All - MR Egger	0.00919786	0.0129083	0.477749
